# Supplementary material for: A Novel Thermal Tactile Sensor Based on Micro Thermoelectric Generator for Underwater Flow Direction Perception
Source: Sensors (Basel). 2023 Jun 6;23(12):5375. doi: 10.3390/s23125375 (PMC10302903; doi:10.3390/s23125375)
Supplement: Supplementary file 1 [file sensors-23-05375-s001.zip]

Archive with 3 entries (3 files):
- sensors-2387004-supplementary.pdf
- Video S1.mp4
- Video S2.mp4
